# Supplementary material for: Unveiling the Mechanics Behind Polyimide’s Friction-Greening Phenomenon
Source: Polymers (Basel). 2024 Nov 22;16(23):3253. doi: 10.3390/polym16233253 (PMC11644810; doi:10.3390/polym16233253)
Supplement: Supplementary file 1 [file polymers-16-03253-s001.zip]

Archive with 1 entries (1 files):
- polymers-3329561-supplementary.pdf
